# Supplementary material for: Patients Prefer Human Empathy, but Not Always Human Wording: A Single-Blind Within-Subject Trial of GPT-Generated vs. Clinician Discharge Texts in Emergency Ophthalmology
Source: Clin Pract. 2025 Nov 14;15(11):208. doi: 10.3390/clinpract15110208 (PMC12651557; doi:10.3390/clinpract15110208)
Supplement: Supplementary file 1 [file clinpract-15-00208-s001.zip]

Archive with 5 entries (5 files):
- Samardzic_et_al_ Example S1.pdf
- Samardzic_et_al_Box S1.pdf
- Samardzic_et_al_Figure S1.png
- Samardzic_et_al_Table S1.pdf
- Samardzic_et_al_Table S2.pdf
